# Supplementary material for: The Role of Dot1l in Prenatal and Postnatal Murine Chondrocytes and Trabecular Bone
Source: JBMR Plus. 2019 Dec 17;4(2):e10254. doi: 10.1002/jbm4.10254 (PMC7017886; doi:10.1002/jbm4.10254)
Supplement: Supplementary file 1 — Fig S1. Confirmation of Dot1l knockout mouse model in Dot1lΔ/Δ and Dot1lΔ/Δ; Acan‐CreER mice. (A) Genomic DNA PCR after Cre induction with tamoxife. Chondrocytes were harvested from femoral head (7‐week‐old mice, 4 weeks after injection) and xiphoid process (15‐week‐old mice, 12 weeks after injection) and genomic DNA PCR reaction confirmed Dot1l exon 2 excision. (B) Dot1l qPCR 4 weeks after Cre induction with tamoxifen. Chondrocytes were harvested from femoral head (7‐week‐old mice, 4 weeks after injection) and cDNA qPCR reaction confirmed decreased Dot1l RNA transcript. Residual transcripts may reflect exon 2 excised Dot1l transcript before degradation. Black = control, gray = Dot1l deletion. [file JBM4-4-e10254-s001.zip]

Archive with 2 entries (2 files):
- JBM4_10254_S1A.tiff
- JBM4_10254_S1B.tiff
